# Supplementary material for: Loss of HCN2 in Dorsal Hippocampus of Young Adult Mice Induces Specific Apoptosis of the CA1 Pyramidal Neuron Layer
Source: Int J Mol Sci. 2021 Jun 22;22(13):6699. doi: 10.3390/ijms22136699 (PMC8269412; doi:10.3390/ijms22136699)
Supplement: Supplementary file 1 [file ijms-22-06699-s001.zip]

Archive with 1 entries (1 files):
- ijms-1240697-supplementary.pdf
